# Supplementary material for: Synthesis of Novel Crown Ether-Squaramides and Their Application as Phase-Transfer Catalysts
Source: Molecules. 2021 Oct 29;26(21):6542. doi: 10.3390/molecules26216542 (PMC8588334; doi:10.3390/molecules26216542)
Supplement: Supplementary file 1 [file molecules-26-06542-s001.zip]

Archive with 1 entries (1 files):
- molecules-1401596-supplementary.pdf
